# Supplementary material for: Experimental Verification on Steering Flight of Honeybee by Electrical Stimulation
Source: Cyborg Bionic Syst. 2022 Jul 21;2022:9895837. doi: 10.34133/2022/9895837 (PMC11780726; doi:10.34133/2022/9895837)
Supplement: Supplementary Materials — Supplementary 1. Movie S1: left and right steering control to the tethered honeybee. Supplementary 2. Movie S2: the rotation of the suspension when honeybee performs different steering response. Supplementary 3. Movie S3: left and right steering control of the crawling honeybee. Supplementary 4. Movie S4: crawling honeybee performs flapping response under steering control. Supplementary 5: the design of the magnetic levitation experimental system and the calculation of the steering torque. [file 9895837.f1.zip]

Archive with 5 entries (5 files):
- 9895837.f1/Supplementary Material.docx
- 9895837.f1/supplementary Movie 1.mp4
- 9895837.f1/supplementary Movie 2.mp4
- 9895837.f1/supplementary Movie 3.mp4
- 9895837.f1/supplementary Movie 4.mp4
